# Supplementary material for: Determination of Puberulic Acid in Monascus-Fermented Red Yeast Rice by LC-MS/MS Combined with Precolumn Derivatization
Source: Toxins (Basel). 2024 Dec 29;17(1):11. doi: 10.3390/toxins17010011 (PMC11769100; doi:10.3390/toxins17010011)
Supplement: Supplementary file 1 [file toxins-17-00011-s001.zip]

Archive with 1 entries (1 files):
- toxins-3372980-supplementary.pdf
